# Supplementary material for: Comparison of genetic variation between rare and common congeners of Dipodomys with estimates of contemporary and historical effective population size
Source: PLoS One. 2022 Sep 13;17(9):e0274554. doi: 10.1371/journal.pone.0274554 (PMC9469943; doi:10.1371/journal.pone.0274554)
Supplement: S4 File — PC1 for the contemporary D. elator samples explained 9.9% of the variation, whereas PC2 accounted for an additional 5.7% of the variation. For historic D. elator samples, PC1 comprised of 6.9% of the variation, and PC2 explained 6.3% of the total variation. PC1 explained about 10% of the variation for contemporary D. ordii samples, and PC2 accounted for 9.8% of the total variation. (XLSX) [file pone.0274554.s006.xlsx]

## Sheet: contemporary
Sample	Axis1	Axis2
RDSLAB_8574_Ta_sorted	-2.05136	-1.81037
TK_163651_sorted	-4.82586	-1.93906
TK_163652_sorted	-7.08642	-2.51637
TK_163654_sorted	-7.19977	-2.77802
TK_163655_sorted	-5.09142	-1.23569
TK_163656_sorted	-3.92176	-3.17958
TK_163658_sorted	-5.11948	-1.78953
TK_163659_sorted	-3.10196	-3.00301
TK_163671_sorted	-4.48836	-1.18351
TK_163672_sorted	-4.61272	-2.10757
TK_163679_sorted	-8.13019	-3.91155
TK_163680_sorted	-5.48414	-2.18328
TK_163686_sorted	-2.9586	0.13317
TK_199276_sorted	-3.86261	-1.271
TK_199277_sorted	-2.27245	1.45471
TK_199281_sorted	-2.36945	0.0810571
TXRODX_1040_Ta_sorted	0.998723	8.34289
TXRODX_1047_sorted	-0.698699	2.45472
TXRODX_1048_sorted	2.29752	10.5476
TXRODX_1054_sorted	1.15973	4.58413
TK_163660_sorted	7.65967	-1.5344
TK_163661_sorted	11.2319	-3.99183
TK_163662_Ta_sorted	10.5645	-5.60291
TK_163663_sorted	2.25188	11.2814
TK_163675_sorted	5.8857	-2.28861
TK_163676_Ta_sorted	6.75284	-0.55595
TK_199274_sorted	10.2999	-4.49327
TK_199275_Ta_sorted	11.7365	-3.94145
TK_199282_sorted	1.58753	7.37388
TXRODX_1003_sorted	0.848868	5.06335

## Sheet: historic
Sample	Axis1	Axis2
MM_099_sorted	0.692608	5.83214
MM_102_sorted	-1.87627	-1.7705
MM_103_sorted	4.49469	-0.819292
MM_104_sorted	-2.8342	8.31824
MM_121_sorted	0.704076	0.309756
MM_124_sorted	0.227014	1.01937
MM_125_sorted	2.21487	1.44125
MM_126_sorted	0.939036	1.71109
MM_127_sorted	-0.669568	3.1957
MM_128_sorted	-0.118954	-1.22663
MM_134_sorted	-0.355698	-0.358659
MM_135_sorted	0.249616	5.72011
MM_138_sorted	8.87627	0.353426
MM_142_sorted	-1.1198	0.439883
MM_149_sorted	-14.3582	0.250292
MM_150_sorted	-0.92917	0.873026
MM_151_sorted	-0.980612	-2.15931
MM_152_sorted	-5.41646	-0.721735
MM_158_sorted	-1.36942	-15.4224
MM_159_sorted	0.87907	-2.50084
MM_168_sorted	1.49614	-4.09138
MM_169_sorted	0.615827	1.02082
MM_170_sorted	-2.15339	-0.212077
MM_174_sorted	1.15259	-1.00446
MM_177_sorted	9.6399	-0.197847

## Sheet: d_ordii
Sample	Axis1	Axis2
TK_249564_sorted	8.66571	-17.5888
TK_249565_sorted	8.97272	-18.0781
TK_249566_sorted	16.4947	18.2521
TK_249567_sorted	14.6824	16.7039
TK_249581_sorted	3.23417	-3.06327
TK_249582_sorted	-2.46218	-5.00897
TK_249583_sorted	-1.40759	-3.29532
TK_249590_sorted	0.26858	-3.94083
TK_249592_sorted	-3.38463	-0.28967
TK_249584_sorted	-11.1102	5.14321
TK_249585_sorted	-15.611	5.26636
TK_249586_sorted	0.852271	0.694435
TK_249591_sorted	-19.1949	5.20499
